# Supplementary material for: Live Cell Imaging of ATP Levels Reveals Metabolic Compartmentalization within Motoneurons and Early Metabolic Changes in FUS ALS Motoneurons
Source: Cells. 2023 May 9;12(10):1352. doi: 10.3390/cells12101352 (PMC10216752; doi:10.3390/cells12101352)
Supplement: Supplementary file 1 [file cells-12-01352-s001.zip]

Archive with 1 entries (1 files):
- cells-2332525-supplementary.pdf
